# Supplementary material for: Engineering At-Home Dilution and Filtration Methods to Enable Paper-Based Colorimetric Biosensing in Human Blood with Cell-Free Protein Synthesis
Source: Biosensors (Basel). 2023 Jan 6;13(1):104. doi: 10.3390/bios13010104 (PMC9855769; doi:10.3390/bios13010104)
Supplement: Supplementary file 1 [file biosensors-13-00104-s001.zip]

Archive with 1 entries (1 files):
- biosensors-2102695-supplementary .pdf
